# Supplementary material for: NanoMnT: an STR analysis tool for Oxford Nanopore sequencing data driven by a comprehensive analysis of error profile in STR regions
Source: Gigascience. 2025 Mar 17;14:giaf013. doi: 10.1093/gigascience/giaf013 (PMC11912559; doi:10.1093/gigascience/giaf013)
Supplement: giaf013_Supplemental_Files [file giaf013_supplemental_files.zip]

Archive with 17 entries (17 files):
- Supplementary Figure 1.svg
- Supplementary Figure 10.svg
- Supplementary Figure 11.svg
- Supplementary Figure 12.svg
- Supplementary Figure 13.svg
- Supplementary Figure 14.svg
- Supplementary Figure 15.svg
- Supplementary Figure 2.svg
- Supplementary Figure 3.svg
- Supplementary Figure 4.svg
- Supplementary Figure 5.svg
- Supplementary Figure 6.svg
- Supplementary Figure 7.svg
- Supplementary Figure 8.svg
- Supplementary Figure 9.svg
- Supplementary Figures.pdf
- Supplementary tables.xlsx
